# Supplementary material for: Fosmidomycin for the Treatment of Canine Otitis Externa: A Randomised, Double‐Blinded, Controlled ‘Split Body’ Clinical Trial
Source: Vet Dermatol. 2026 Feb 2;37(3):427–36. doi: 10.1111/vde.70049 (PMC13167637; doi:10.1111/vde.70049)
Supplement: Supplementary file 4 — Table S1: Demographic data, volume of otic solutions administered per dose, initial prednisone dosages, investigator‐assessed pain scores (Day [D]0 and D28) and owner‐assessed hearing scores (D0 and D28) for 15 dogs with bilateral otitis externa. FI, female intact; FS, female spayed; MC, male castrated; MI, male intact. [file VDE-37-427-s002.xlsx]

## Sheet: Sheet1
Dog	Breed	Sex	Age (years)	Weight (kg)	Otic volume/dose (mL)	Prednisone D0 dose (mg/kg)	D0 pain score	D28 pain score	D0 hearing score	D28 hearing score
Dog 1	Mix	MC	5	2.7	0.5	0.55	5	2	6	7
Dog 2	Pug	MC	5	13.8	1	0.75	5	3	8	7
Dog 3	French bulldog	MC	1	9.2	0.5	0.54	3	1	5	6
Dog 4	Mix	MC	8	38.7	1	0.58	3	2	6	7
Dog 5	English bulldog	FS	8	26.7	1	0.37	0	0	3	3
Dog 6	Cocker spaniel	FS	11	18.3	1	0.55	5	0	1	1
Dog 7	Pug	MC	11	9.6	0.5	0.52	1	0	6	6
Dog 8	English bulldog	MC	5	32.7	1	0.61	0	1	6	6
Dog 9	Cocker spaniel	MC	3	16.3	1	0.61	4	1	7	7
Dog 10	English springer spaniel	MI	8	25	1	0.5	0	0	6	Not completed
Dog 11	Mix	MC	5	4.6	0.5	0.54	7	2	5	7
Dog 12	English bulldog	MC	4	26	1	0.75	2	0	7	8
Dog 13	West Highland white terrier	MC	10	11.1	1	0.45	2	2	7	7
Dog 14	Mix	MC	6	34.1	1	0.59	1	1	7	6
Dog 15	Beagle	FI	2	8.4	0.5	1	0	0	7	7
